# Supplementary material for: Analysis and forecasts for trends of COVID-19 in Pakistan using Bayesian models
Source: PeerJ. 2021 Jul 7;9:e11537. doi: 10.7717/peerj.11537 (PMC8272466; doi:10.7717/peerj.11537)
Supplement: Supplemental Information 1 [file peerj-09-11537-s001.csv]

Date	Punjab	Sindh	KPK	BaLochistan	GB	AJK	Islamabad	N.Cases	C.Cases	N.Deaths	C.Deaths	N.Recoveries	C.Recoveries	New.Tests	C.Tests	Ratio N.C--N.T	Ratio C.C--C.T	Ratio N.D--N.C	Ratio C.D--C.C	Ratio N.R--N.C	Ratio C.R--C.C	Active Cases	y
2/26/2020		2						2	2	0	0	0	0	10	10	0.2	0.2	0	0	0	0	2	1
2/27/2020								0	2	0	0	0	0	20	30	0	0.0667	0	0	0	0	2	2
2/28/2020								0	2	0	0	0	0	10	40	0	0.05	0	0	0	0	2	3
2/29/2020		4						2	4	0	0	0	0	30	70	0.066666667	0.0571	0	0	0	0	4	4
3/1/2020								0	4	0	0	0	0	20	90	0	0.0444	0	0	0	0	4	5
3/2/2020								0	4	0	0	0	0	30	120	0	0.0333	0	0	0	0	4	6
3/3/2020					1			1	5	0	0	0	0	25	145	0.04	0.0345	0	0	0	0	5	7
3/4/2020								0	5	0	0	0	0	35	180	0	0.0278	0	0	0	0	5	8
3/5/2020		5						1	6	0	0	0	0	40	220	0.025	0.0273	0	0	0	0	6	9
3/6/2020								0	6	0	0	1	1	40	260	0	0.0231	0	0	0	0.1667	5	10
3/7/2020								0	6	0	0	0	1	30	290	0	0.0207	0	0	0	0.1667	5	11
3/8/2020		6						1	7	0	0	0	1	45	335	0.022222222	0.0209	0	0	0	0.1429	6	12
3/9/2020		9						9	16	0	0	0	1	40	375	0.225	0.0427	0	0	0	0.0625	15	13
3/10/2020				1	2		2	3	19	0	0	0	1	31	406	0.096774194	0.0468	0	0	0	0.0526	18	14
3/11/2020					3			1	20	0	0	1	2	29	435	0.034482759	0.046	0	0	1	0.1	18	15
3/12/2020		15						1	21	0	0	0	2	36	471	0.027777778	0.0446	0	0	0	0.0952	19	16
3/13/2020		16		6				7	28	0	0	1	3	60	531	0.116666667	0.0527	0	0	0.1429	0.1071	25	17
3/14/2020		18					4	3	31	0	0	0	3	78	609	0.038461538	0.0509	0	0	0	0.0968	28	18
3/15/2020	1	34		11				22	53	0	0	0	3	75	684	0.293333333	0.0775	0	0	0	0.0566	50	19
3/16/2020		150	15	14				134	187	0	0	1	4	349	833	0.383954155	0.2245	0	0	0.0075	0.0214	183	20
3/17/2020	26	172	17	15			8	54	241	0	0	0	4	292	1125	0.184931507	0.2142	0	0	0	0.0166	237	21
3/18/2020	33	208	19	23	13	1	5	61	302	2	2	1	5	216	1141	0.282407407	0.2647	0.0328	0.0066	0.0164	0.0166	295	22
3/19/2020	80	245	23	81	21		10	159	461	0	2	0	5	1022	2163	0.155577299	0.2131	0	0.0043	0	0.0108	454	23
3/20/2020	96	253			30		11	34	495	1	3	0	5	1047	3410	0.032473734	0.1452	0.0294	0.0061	0	0.0101	487	24
3/21/2020	152	292	31	104	55		11	151	646	0	3	0	5	591	4001	0.255499154	0.1615	0	0.0046	0	0.0077	638	25
3/22/2020	225	333		108	71		15	138	784	2	5	1	6	1224	5225	0.112745098	0.15	0.0145	0.0064	0.0072	0.0077	773	26
3/23/2020	249	394	38	110	80			103	887	1	6	0	6	219	5444	0.470319635	0.1629	0.0097	0.0068	0	0.0068	875	27
3/24/2020	296	407	78		81		18	104	991	1	7	12	18	413	5857	0.251815981	0.1692	0.0096	0.0071	0.1154	0.0182	966	28
3/25/2020	323	413	80	131	83		25	66	1057	1	8	3	21	266	6123	0.248120301	0.1726	0.0152	0.0076	0.0455	0.0199	1028	29
3/26/2020	408	417	123		91	2		140	1197	1	9	2	23	1326	6449	0.105580694	0.1856	0.0071	0.0075	0.0143	0.0192	1165	30
3/27/2020	490	457	180	133	107		39	211	1408	2	11	3	26	1386	7835	0.152236652	0.1797	0.0095	0.0078	0.0142	0.0185	1371	31
3/28/2020	558	481	188	138	116		43	118	1526	2	13	2	28	5396	13231	0.02186805	0.1153	0.0169	0.0085	0.0169	0.0183	1485	32
3/29/2020	593	508	195	144	128	6	51	99	1625	5	18	4	32	1105	14336	0.08959276	0.1134	0.0505	0.0111	0.0404	0.0197	1575	33
3/30/2020	652	627	221	153	148		58	240	1865	7	25	26	58	1412	14748	0.169971671	0.1265	0.0292	0.0134	0.1083	0.0311	1782	34
3/31/2020	708	676	253	158	184		54	174	2039	1	26	24	82	935	15683	0.186096257	0.13	0.0057	0.0128	0.1379	0.0402	1931	35
4/1/2020	845	743	276	169	187	9	62	252	2291	5	31	25	107	1884	15967	0.133757962	0.1435	0.0198	0.0135	0.0992	0.0467	2153	36
4/2/2020	920	783	311		190		68	159	2450	4	35	19	126	1357	17324	0.117170228	0.1414	0.0252	0.0143	0.1195	0.0514	2289	37
4/3/2020	1069		343	175	193			190	2640	1	36	0	126	9984	30308	0.019030449	0.0871	0.0053	0.0136	0	0.0477	2478	38
4/4/2020	1131	839	383	185		12	75	178	2818	5	41	5	131	2622	32930	0.067887109	0.0856	0.0281	0.0145	0.0281	0.0465	2646	39
4/5/2020	1319	881	372	192	206	14	78	244	3062	4	45	39	170	1955	34885	0.124808184	0.0878	0.0164	0.0147	0.1598	0.0555	2847	40
4/6/2020	1708	932	405	202	211	16	82	494	3556	6	51	89	259	1990	35875	0.248241206	0.0991	0.0121	0.0143	0.1802	0.0728	3246	41
4/7/2020	2004	986	500			19	83	449	4005	4	55	170	429	3308	39183	0.13573156	0.1022	0.0089	0.0137	0.3786	0.1071	3521	42
4/8/2020	2108	1036	527	212	213	28		202	4207	6	61	38	467	2976	42159	0.067876344	0.0998	0.0297	0.0145	0.1881	0.111	3679	43
4/9/2020	2241	1128	560			33	102	282	4489	2	63	105	572	2737	44896	0.103032517	0.1	0.0071	0.014	0.3723	0.1274	3854	44
4/10/2020	2287	1214	620	219	215		107	206	4695	3	66	155	727	9810	54706	0.020998981	0.0858	0.0146	0.0141	0.7524	0.1548	3902	45
4/11/2020	2414	1318	697	220		34	113	316	5011	20	86	35	762	3130	57836	0.100958466	0.0866	0.0633	0.0172	0.1108	0.1521	4163	46
4/12/2020	2464	1411	744	228	224	40	119	219	5230	5	91	266	1028	3965	61801	0.055233291	0.0846	0.0228	0.0174	1.2146	0.1966	4111	47
4/13/2020	2672	1452		230		43	131	266	5496	2	93	69	1097	3313	65114	0.080289768	0.0844	0.0075	0.0169	0.2594	0.1996	4306	48
4/14/2020	2881	1518	800	231	233			341	5837	3	96	281	1378	4814	69928	0.070835064	0.0835	0.0088	0.0164	0.824	0.2361	4363	49
4/15/2020	3143	1668	912	240	234	46	140	546	6383	15	111	68	1446	3511	73439	0.15551125	0.0869	0.0275	0.0174	0.1245	0.2265	4826	50
4/16/2020	3291	2008		280	237		145	536	6919	17	128	199	1645	5540	78979	0.096750903	0.0876	0.0317	0.0185	0.3713	0.2378	5146	51
4/17/2020	3276		993	303	245		154	106	7025	7	135	120	1765	5725	84704	0.018515284	0.0829	0.066	0.0192	1.1321	0.2512	5125	52
4/18/2020	3410	2335	1077	335	250	48	163	613	7638	9	144	67	1832	7844	92548	0.078148904	0.0825	0.0147	0.0189	0.1093	0.2399	5662	53
4/19/2020	3822	2537	1137	376	257		171	710	8348	24	168	36	1868	5974	98522	0.118848343	0.0847	0.0338	0.0201	0.0507	0.2238	6312	54
4/20/2020	3721		1235	432	263	49	181	70	8418	8	176	102	1970	5780	104302	0.012110727	0.0807	0.1143	0.0209	1.4571	0.234	6272	55
4/21/2020	4255	3052	1276	465	281	51	185	1147	9565	25	201	103	2073	7584	111886	0.151239451	0.0855	0.0218	0.021	0.0898	0.2167	7291	56
4/22/2020	4328	3373	1345	495	290		194	511	10076	11	212	83	2156	6134	118020	0.083306162	0.0854	0.0215	0.021	0.1624	0.214	7708	57
4/23/2020	4767	3671	1453	607		55	214	981	11057	23	235	181	2337	6529	124549	0.150252719	0.0888	0.0234	0.0213	0.1845	0.2114	8485	58
4/24/2020	5046	3945	1708	656	307		223	884	11940	18	253	438	2775	6816	131365	0.129694836	0.0909	0.0204	0.0212	0.4955	0.2324	8912	59
4/25/2020	5378	4232	1793	722	308		235	783	12723	16	269	91	2866	6782	138147	0.115452669	0.0921	0.0204	0.0211	0.1162	0.2253	9588	60
4/26/2020	5446	4615	1864	781	318	59	245	605	13328	12	281	163	3029	6218	144365	0.097298167	0.0923	0.0198	0.0211	0.2694	0.2273	10018	61
4/27/2020	5526	4996	1984			65		587	13915	11	292	0	3029	6391	150756	0.091847911	0.0923	0.0187	0.021	0	0.2177	10594	62
4/28/2020	5730	5291		915	330		297	697	14612	20	312	204	3233	6467	157223	0.10777795	0.0929	0.0287	0.0214	0.2927	0.2213	11067	63
4/29/2020	5827	5695	2313	978	333	66	313	913	15525	31	343	192	3425	8688	165911	0.105087477	0.0936	0.034	0.0221	0.2103	0.2206	11757	64
4/30/2020	6340	6053	2627	1049	339		343	1292	16817	42	385	890	4315	8249	174160	0.156625045	0.0966	0.0325	0.0229	0.6889	0.2566	12117	65
5/1/2020	6733	6675	2799	1136	340		365	1297	18114	32	417	400	4715	7971	182131	0.162714841	0.0995	0.0247	0.023	0.3084	0.2603	12982	66
5/2/2020	7106	7102	2907	1172	356	67	393	989	19103	23	440	102	4817	11728	193859	0.084328104	0.0985	0.0233	0.023	0.1031	0.2522	13846	67
5/3/2020	7524	7465	3129	1218	364	71	415	1083	20186	22	462	773	5590	9166	203025	0.118154048	0.0994	0.0203	0.0229	0.7138	0.2769	14134	68
5/4/2020	8103	7882	3288	1321	372		464	1315	21501	24	486	192	5782	9486	212511	0.138625343	0.1012	0.0183	0.0226	0.146	0.2689	15233	69
5/5/2020	8133	8189	3499					548	22049	28	514	19	5801	9893	222404	0.055392702	0.0991	0.0511	0.0233	0.0347	0.2631	15734	70
5/6/2020	8420	8640	3712	1495	386	76	485	1165	23214	30	544	480	6281	10178	232582	0.114462566	0.0998	0.0258	0.0234	0.412	0.2706	16389	71
5/7/2020	9195	9093		1659	388		521	1430	24644	41	585	183	6464	12196	244778	0.117251558	0.1007	0.0287	0.0237	0.128	0.2623	17595	72
5/8/2020	10033	9691	3956	1725	394	78	558	1791	26435	14	599	1066	7530	12469	257247	0.143636218	0.1028	0.0078	0.0227	0.5952	0.2848	18306	73
5/9/2020	10471	10771	4509	1876	421	79	609	2301	28736	37	636	279	7809	12778	270025	0.180075129	0.1064	0.0161	0.0221	0.1213	0.2717	20291	74
5/10/2020	11093	11480	4669	1935	430	86	641	1598	30334	23	659	254	8063	13492	283517	0.118440557	0.107	0.0144	0.0217	0.1589	0.2658	21612	75
5/11/2020	11568			2017	442		679	607	30941	8	667	149	8212	11347	294864	0.053494316	0.1049	0.0132	0.0216	0.2455	0.2654	22062	76
5/12/2020	11869	12610	4875	2061	457		716	1733	32674	57	724	343	8555	10987	305851	0.157731865	0.1068	0.0329	0.0222	0.1979	0.2618	23395	77
5/13/2020	13225		5021	2158	475	88	759	1662	34336	13	737	257	8812	11848	317699	0.14027684	0.1081	0.0078	0.0215	0.1546	0.2566	24787	78
5/14/2020	13561	13341	5252	2239	482	91	822	1452	35788	33	770	883	9695	13051	330750	0.111255842	0.1082	0.0227	0.0215	0.6081	0.2709	25323	79
5/15/2020	13914	14099	5423	2310	501	105	866	1430	37218	33	803	460	10155	13700	344450	0.104379562	0.1081	0.0231	0.0216	0.3217	0.2729	26260	80
5/16/2020	14201	14916	5678	2457	518	108	921	1581	38799	31	834	725	10880	14814	359264	0.10672337	0.108	0.0196	0.0215	0.4586	0.2804	27085	81
5/17/2020	14584	15590	5847	2544	527	112	947	1352	40151	39	873	461	11341	14146	373410	0.095574721	0.1075	0.0288	0.0217	0.341	0.2825	27937	82
5/18/2020	15346	16377	6061	2692	540		997	1974	42125	30	903	581	11922	13925	387335	0.141759425	0.1088	0.0152	0.0214	0.2943	0.283	29300	83
5/19/2020	15976	17241	6230	2820	550	115	1034	1841	43966	36	939	567	12489	12957	400292	0.142085359	0.1098	0.0196	0.0214	0.308	0.2841	30538	84
5/20/2020	16685	17947	6554	2885	556	133	1138	1932	45898	46	985	612	13101	13962	414254	0.138375591	0.1108	0.0238	0.0215	0.3168	0.2854	31812	85
5/21/2020	17382	18964	6815	2968	579	148	1235	2193	48091	32	1017	1054	14155	15346	429600	0.142903688	0.1119	0.0146	0.0211	0.4806	0.2943	32919	86
5/22/2020	18455	19924	7155	3074	602	158	1326	2603	50694	50	1067	1046	15201	16387	445987	0.158845426	0.1137	0.0192	0.021	0.4018	0.2999	34426	87
5/23/2020	18730	20883	7391	3198	607	171	1457	1743	52437	34	1101	1452	16653	14705	460692	0.118531112	0.1138	0.0195	0.021	0.833	0.3176	34683	88
5/24/2020	19557	21645	7685	3306	619	197	1592	2164	54601	32	1133	545	17198	12915	473607	0.167557104	0.1153	0.0148	0.0208	0.2518	0.315	36270	89
5/25/2020	20077	22491	7905	3407		209	1641	1748	56349	34	1167	284	17482	10049	483656	0.173947656	0.1165	0.0195	0.0207	0.1625	0.3102	37700	90
5/26/2020	20654	22934	8080	3468	630	211	1728	1356	57705	30	1197	832	18314	7252	490908	0.186982901	0.1175	0.0221	0.0207	0.6136	0.3174	38194	91
5/27/2020	21118	23507	8259	3536	638	214	1879	1446	59151	28	1225	828	19142	8491	499399	0.170297963	0.1184	0.0194	0.0207	0.5726	0.3236	38784	92
5/28/2020	22037	24206	8483	3616	651	219	2015	2076	61227	35	1260	1089	20231	8687	508086	0.238977783	0.1205	0.0169	0.0206	0.5246	0.3304	39736	93
5/29/2020	22964	25309	8842	3928	658	227	2100	2801	64028	57	1317	2074	22305	11931	520017	0.234766574	0.1231	0.0203	0.0206	0.7404	0.3484	40406	94
5/30/2020	24104	26113	9067	4087	660	234	2192	2429	66457	78	1395	1826	24131	12020	532037	0.202079867	0.1249	0.0321	0.021	0.7517	0.3631	40931	95
5/31/2020	25056	27360	9540	4193	678	251	2418	3039	69496	88	1483	1140	25271	14993	547030	0.202694591	0.127	0.029	0.0213	0.3751	0.3636	42742	96
6/1/2020	26240	28245	10027	4393	711	255	2589	2964	72460	60	1543	812	26083	14106	561136	0.210123352	0.1291	0.0202	0.0213	0.274	0.36	44834	97
6/2/2020	27850	29647	10485	4514	738	271	2893	3938	76398	78	1621	1027	27110	16838	577974	0.233875757	0.1322	0.0198	0.0212	0.2608	0.3549	47667	98
6/3/2020	29489	31086	10897	4740	779	284	3188	4065	80463	67	1688	1813	28923	17370	595344	0.23402418	0.1352	0.0165	0.021	0.446	0.3595	49852	99
6/4/2020	31104	32910	11373	5224	824	285	3544	4801	85264	82	1770	1205	30128	20167	615511	0.238062181	0.1385	0.0171	0.0208	0.251	0.3533	53366	100
6/5/2020	33144	33536	11890	5582	852	299	3946	3985	89249	68	1838	1070	31198	22812	638323	0.17468876	0.1398	0.0171	0.0206	0.2685	0.3496	56213	101
6/6/2020	35308	34889	12459	5776	897	331	4323	4734	93983	97	1935	1383	32581	22185	660508	0.213387424	0.1423	0.0205	0.0206	0.2921	0.3467	59467	102
6/7/2020	37090	36364	13001	6221	927	361	4979	4960	98943	67	2002	884	33465	23100	683608	0.214718615	0.1447	0.0135	0.0202	0.1782	0.3382	63476	103
6/8/2020	38903	38108	13487	6516	932	396	5329	4728	103671	65	2067	890	34355	22225	705833	0.212733408	0.1469	0.0137	0.0199	0.1882	0.3314	67249	104
6/9/2020	40819	39555	14006	6788	952	412	5785	4646	108317	105	2172	663	35018	24620	730453	0.188708367	0.1483	0.0226	0.0201	0.1427	0.3233	71127	105
6/10/2020	43460	41303	14527	7031	974	444	5963	5385	113702	83	2255	1290	36308	23799	754252	0.226270011	0.1507	0.0154	0.0198	0.2396	0.3193	75139	106
6/11/2020	45463	43790	15206	7335	1018	488	6236	5834	119536	101	2356	2083	38391	26573	780825	0.219546156	0.1531	0.0173	0.0197	0.357	0.3212	78789	107
6/12/2020	47382	46828	15787	7673	1030	534	6699	6397	125933	107	2463	1856	40247	28344	809169	0.225691504	0.1556	0.0167	0.0196	0.2901	0.3196	83223	108
6/13/2020	50087	49256	16415	7866	1044	574	7163	6472	132405	88	2551	9809	50056	29850	839019	0.21681742	0.1578	0.0136	0.0193	1.5156	0.3781	79798	109
6/14/2020	52601	51518	17450	8028	1095	604	7934	6825	139230	81	2632	1679	51735	29546	868565	0.230995735	0.1603	0.0119	0.0189	0.246	0.3716	84863	110
6/15/2020	54138	53805	18013	8177	1129	647	8569	5248	144478	97	2729	1986	53721	29085	897650	0.180436651	0.161	0.0185	0.0189	0.3784	0.3718	88028	111
6/16/2020								4443	148921	110	2839	2669	56390	25015	922665	0.177613432	0.1614	0.0248	0.0191	0.6007	0.3787	89692
6/17/2020								5839	154760	136	2975	2047	58437	28000	950665	0.208535714	0.1628	0.0233	0.0192	0.3506	0.3776	93348
6/18/2020								5358	160118	118	3093	778	59215	31347	982012	0.170925447	0.163050961	0.022023143	0.019317004	0.145203434	0.369821007	97810
6/19/2020								4944	165062	136	3229	2168	61383	29094	1011106	0.169931945	0.163248957	0.027508091	0.019562346	0.438511327	0.371878446	100450
6/20/2020								6604	171666	153	3382	2121	63504	31681	1042787
6/21/2020								4951	176617	119	3501	4388	67892	28855	1071642
6/22/2020								4471	181088	89	3590	3566	71458	30520	1102162
6/23/2020								3946	185034	105	3695	2013	73471	24599	1126761
6/24/2020								3892	188926	60	3755	4283	77754	23380	1150141
6/25/2020								4044	192970	148	3903	3553	81307	21835	1171976
6/26/2020								2775	195745	59	3962	2861	84168	21041	1193017
6/27/2020								3138	198883	73	4035	2738	86906	21123	1214140
6/28/2020								4072	202955	83	4118	5718	92624	25013	1239153
6/29/2020								3557	206512	49	4167	2783	95407	23009	1262162
6/30/2020								2825	209337	137	4304	3096	98503	20930	1283092
7/1/2020								4133	213470	91	4395	2299	100802	22418	1305510
7/2/2020								4339	217809	78	4473	3892	104694	22128	1327638
7/3/2020								4087	221896	78	4551	8929	113623	23135	1350773
7/4/2020								3387	225283	68	4619	11471	125094	22052	1372825
7/5/2020								3191	228474	93	4712	4736	129830	25527	1398352
7/6/2020								3344	231818	50	4762	1819	131649	22271	1420623
7/7/2020								2691	234509	77	4839	3308	134957	24577	1445153
7/8/2020								2980	237489	83	4922	6008	140965	21951	1467104
7/9/2020								3359	240848	61	4983	4346	145311	24333	1491437
7/10/2020								2751	243599	75	5058	3781	149092	23421	1514858
7/11/2020								2752	246351	65	5123	4042	153134	23569	1538427
